# Supplementary material for: Signatures of necroptosis-related genes as diagnostic markers of endometriosis and their correlation with immune infiltration
Source: BMC Womens Health. 2023 Oct 11;23:535. doi: 10.1186/s12905-023-02668-7 (PMC10566087; doi:10.1186/s12905-023-02668-7)
Supplement: Supplementary file 1 — Additional file 1: Table S1. List of necroptosis-related genes. [file 12905_2023_2668_MOESM1_ESM.xlsx]

## Sheet: Sheet1
Table S1. List of necroptosis-related genes.
Gene Symbol
RIPK1
RIPK3
MLKL
ZBP1
CASP8
TNF
CYLD
ITPK1
IPMK
MAP3K7
CASP6
TRPM7
FADD
PELI1
PGLYRP1
SPATA2
SIRT3
HMGB1
TP53
TNFRSF1A
MEFV
AIM2
TNFAIP3
UCHL1
STING1
TNIP1
SERTAD1
TRAF2
NFKB1
CFLAR
MAPK14
FAS
BIRC2
AIFM1
KLHDC10
SFTPA1
GSK3B
XIAP
MYC
TNIP3
TLR4
GJB1
DNM1L
PTGES3
UVRAG
BRD4
RB1
SIRT2
IKBKB
DAPK1
FKBP1A
MIR425
EZH2
NFE2L2
CD274
CHMP4B
CXCL5
MIR29B1
BCL2
AXL
MERTK
TYRO3
SIRT6
NAT2
SLC39A7
USP22
PANX1
PDCD6IP
FLOT1
FLOT2
IL37
DIABLO
FASN
CDK9
TIMM50
SLC25A37
PPP1R3G
MIR7-1
NFKBIA
AURKC
NGFR
FMR1
GNLY
PARP1
HTRA2
HSPA5
PRKAA2
PRKAA1
PITPNA
METTL3
TRAF5
FNDC4
FNDC5
FASLG
TXN
RALBP1
TP53I3
GSDMD
PRKN
HSP90AA1
STUB1
TNFSF10
CDC37
RELA
TRPC6
SIRT5
MIR21
AURKA
PLK1
TNFRSF10B
MYH9
CASP10
SQSTM1
SOAT1
TNFRSF10A
HGF
SRC
ANXA1
CASP2
FPR1
MIF
BCL2L1
KL
TNFRSF21
BMI1
BBC3
AVEN
ZNF7
PTEN
ESR2
GSK3A
C5
SP1
C9
ATG5
C6
C7
CD74
EGR1
NOX4
RCN1
MKRN1
TNFSF12
UHRF1
AIFM2
CTSB
CD40LG
OGT
BID
IFNB1
ID1
MIR155
TLR3
KIAA1191
CYP3A4
PAK1
SGK1
CDC7
IDO1
SMN1
SMN2
CERK
TRADD
TP63
IL1A
PADI4
MIR214
MIR22
MIR221
MIR101-1
MIR485
MIR101-2
CTSD
CLEC7A
OTULIN
TRIM28
STAT3
PGAM5
HPRT1
FAP
CHL1
TRIM24
TGFBR1
CDKN2A
SNCA
ACVR1B
DDX58
PYGM
TARDBP
CCL2
XRCC1
DPEP1
CHMP1A
UBR2
GPX4
LAMP2
MPRIP
MTOR
BRAF
AFP
ACHE
NFAT5
CXCL1
VIL1
SHARPIN
CBL
MAPK1
MAPK8
TBK1
CTSH
GSN
RARG
BIRC3
CTSL
CTSS
DSTYK
RNF31
TNFRSF25
CHUK
BUB1B
IRAK1
BDNF
EIF2AK3
HSPA8
IFNG
IKBKG
MAPK3
NQO1
TAB2
BECN1
XBP1
TICAM1
RBCK1
SOX17
UBC
BNIP3
HSPA4
TAB1
AGFG1
TAB3
EIF2A
MIB2
TNIP2
H1-5
DIRAS3
C20orf204
EGFR
JAK1
FLT3
IDH1
IDH2
HMOX1
MMP13
ATP2A1
CAD
CASP1
DRD2
EPAS1
G6PD
GJA1
NPM1
TSC2
VCP
VIM
ACTB
AHR
BAX
EEF2
KIF11
PTPN6
RPS19
YWHAE
YWHAG
APC
BAP1
HSP90AB1
HSPD1
KRT18
LEF1
LRP1
MAPKAPK2
NOD2
PIKFYVE
PRDX1
RANBP2
RPL11
SLC16A1
TNNT2
TPM1
AFG3L2
CLTC
HIF1A
HSPA9
KRT1
KRT14
KRT5
KRT8
MYH14
NFS1
NLRP3
PINK1
PPP1CB
PRPS1
PRSS1
RPL5
SLC25A1
SLC25A13
TNFRSF1B
TPM3
TRAF3
TUFM
ARHGEF2
ATF4
CALM1
COPB2
DDX3X
DDX5
EIF4EBP1
FLNC
HNRNPA1
HNRNPA2B1
HSPA1A
IKBKE
IL4
IRF3
LTBP1
MYO5A
MYO6
NUP214
PABPN1
PARK7
PFKL
PKM
RIPK2
TET2
TPM2
TRAF6
TUBA4A
TUBB4A
UBE2D3
UGDH
CALM2
CCT5
FUS
KRT19
LGALS3
MAP1B
OPTN
PKP2
RPL35
RPS10
S100A4
UBE2L3
XRCC6
ACTC1
AHSG
ASIC1
CADM1
EEF1A1
EMD
FLII
GBE1
KRT10
KRT16
KRT6A
LITAF
NDUFA4
NRIP1
PLEC
PNKD
PPM1B
PSMA3
RBMX
RPL15
RPS14
RPS20
RPS3
S100A10
SFPQ
SKP2
SLC25A5
STK38
TCOF1
TCP1
TUBB4B
ULK1
VDAC2
XRCC5
XRN2
AP2S1
BANF1
CALM3
CALU
CAPZA1
CNBP
COPA
CUL4A
HNRNPU
KHDRBS1
KLF6
KRT2
KRT7
KRT9
LGALS1
MYO1C
NCL
NSUN2
PABPC1
PCBP1
PCM1
PRPF8
RNGTT
RPL10A
RPL13
RPL13A
RPL22
RPL26
RPL27
RPL7
RPL7A
RPS12
RPS13
RPS17
RPS24
RPS26
RPS27
RPS6
S100A6
SLC25A10
SLC30A9
TANK
TNFRSF8
TUBA1B
TUBA1C
AGO2
AP2B1
ATAD3A
BCLAF1
CCT3
DNAJA1
DYNLL1
EIF4B
ELAVL1
IGF2BP3
IVNS1ABP
MAP1LC3A
PAWR
PDIA4
PSMC4
PYCARD
RPL12
RPL23A
RPL3
RPL4
RPL9
RPLP2
RPS23
RPS29
SLC25A6
SNRPE
SRSF1
SVIL
TUBB6
CCNT1
CCT6A
CCT8
DDX17
DNAJA2
FIP1L1
HSPA1B
IGF2BP1
IL24
IQSEC1
MVP
MYL6
PDLIM7
RIOK1
RPS16
SF1
SSBP1
SYNCRIP
ADAMTSL4
BAG2
CEP170
CLINT1
COPS2
CPSF3
CPSF6
GOSR1
HNRNPF
HNRNPH1
HNRNPH3
HNRNPL
HNRNPM
HOOK1
KRT86
LARP1
LRRFIP2
MPP1
MRPS12
MYL12A
MYO1D
NME8
PDIA6
PREB
RCC2
RFWD3
RPL23
RPL28
RPL29
RPL34
RPL6
RPLP1
RPS18
RPS4X
RPS8
SRSF3
SRSF6
SRSF7
SRSF9
TMOD3
TPM4
TRA2A
TRA2B
WDR77
ZC3HAV1
ZNF217
ZNF24
ADRM1
ALYREF
AMBRA1
ATXN2L
CAPN7
CARD6
CDC42BPG
DCD
FAF2
GTF3C3
MGA
MYCBP
MYL6B
MYO1B
PKP3
PLEKHA5
RBM14
RPL17
RPL38
SCYL2
SNRPF
SRSF4
THRAP3
TNRC6B
TRIP6
TWF1
TXNIP
YBX1
ZFP36
CPSF2
ERH
G3BP2
GCC2
GLTP
GOLGA3
HELQ
HEMGN
LACTB
NUDT21
OTUD4
PRPF40A
RAI14
RPS25
RPS27L
SEC16A
SRP14
SRRM2
TANC2
VBP1
WRNIP1
YTHDC1
ZNF146
ESYT2
FAM83D
HRNR
HSPBAP1
LIMCH1
MLF2
PNN
POF1B
SERBP1
SRSF10
AKAP8L
AKNA
CALML5
CRTAM
ELP1
KCTD5
LRRC59
RBM25
TLE6
TRAFD1
UBL4A
ZKSCAN4
ZSCAN20
APOOL
CHTOP
CTAG2
PALMD
PPP1R12C
RPL39
UBAP2
CEP44
H1-2
SP6
TMEM44
ZAN
GSDME
RHOXF2
ATP5F1C
LZTS3
TMEM263
UTP11
ZNF391
H1-10
H2BC12
H2AC12
OBI1
MAIP1
MIR137
MIR148A
RBM14-RBM4
