# Supplementary material for: Signatures of necroptosis-related genes as diagnostic markers of endometriosis and their correlation with immune infiltration
Source: BMC Womens Health. 2023 Oct 11;23:535. doi: 10.1186/s12905-023-02668-7 (PMC10566087; doi:10.1186/s12905-023-02668-7)
Supplement: Supplementary file 3 — Additional file 3: Table S3. List of TF of mRNA–TF network. [file 12905_2023_2668_MOESM3_ESM.xlsx]

## Sheet: Sheet1
Table S3. List of TF of mRNA–TF network.
mRMA	TF
AHR	BHLHE40
AHR	EGR1
AHR	ELF1
AHR	ERG
AHR	PAX5
AHR	RELA
AHR	SP1
AHR	USF1
AHR	YY1
AHR	ZEB1
AHR	MAX
AHR	MYC
AHR	FOXA1
AHR	STAT3
AHR	USF2
AHR	FOXD2
AHR	GMEB2
AHR	KLF5
AHR	CREB1
AHR	E2F6
AHR	OTX2
AHR	SNAI2
AHR	ETS1
AHR	NKX2-1
AHR	GATA4
AHR	KLF4
AHR	BCL6
C7	GATA1
C7	GATA2
C7	RCOR1
C7	STAT5A
C7	FOXA1
C7	GATA6
CD74	SPI1
CD74	BCL11A
CD74	CEBPB
CD74	CTCF
CD74	EGR1
CD74	ETS1
CD74	IRF4
CD74	MYC
CD74	NFYB
CD74	PAX5
CD74	RELA
CD74	SP1
CD74	SPIB
CD74	NFYA
CD74	RCOR1
CD74	BCL6
CLEC7A	ATF2
CLEC7A	BACH2
CLEC7A	BATF
CLEC7A	BCL11A
CLEC7A	BCL6
CLEC7A	IRF4
CLEC7A	MAFK
CLEC7A	MEF2A
CLEC7A	MTA3
CLEC7A	NCOR1
CLEC7A	NFIC
CLEC7A	PAX5
CLEC7A	RUNX3
CLEC7A	SPI1
CLEC7A	STAT5A
CLEC7A	MAFF
CLEC7A	STAT3
CLEC7A	MAF
GJB1	CEBPB
GJB1	FOXA2
GJB1	FOXA1
GJB1	ZBTB7A
GJB1	ZEB1
GJB1	ERG
GSN	FOXA1
GSN	MAX
GSN	SPI1
GSN	CTCF
GSN	ATF2
GSN	BCL11A
GSN	ETS1
GSN	GABPA
GSN	MTA3
GSN	PAX5
GSN	ZNF384
GSN	MYC
GSN	RCOR1
GSN	USF1
GSN	FOXA2
GSN	USF2
GSN	HNF4A
HOOK1	CTCF
HOOK1	EGR1
HOOK1	NFYB
HOOK1	NRF1
HOOK1	SP1
HOOK1	TCF12
HOOK1	YY1
HOOK1	ZEB1
HOOK1	E2F4
HOOK1	ESR1
HOOK1	NFYA
HOOK1	PRDM1
HOOK1	TBP
HOOK1	CDX2
HOOK1	KLF5
HOOK1	CREB1
HOOK1	SNAI2
HOOK1	SP2
HOOK1	NCOR1
HOOK1	ZBTB7A
MYO6	E2F1
MYO6	ELF1
MYO6	ERG
MYO6	PAX5
MYO6	TCF12
MYO6	YY1
MYO6	ZEB1
MYO6	E2F4
MYO6	E2F6
MYO6	KDM5B
MYO6	MAX
MYO6	MYC
MYO6	TBP
MYO6	ZBTB7A
MYO6	GATA3
MYO6	AR
MYO6	CEBPB
MYO6	ESR2
MYO6	FOS
MYO6	FOXA1
MYO6	JUN
MYO6	JUND
MYO6	PGR
MYO6	STAT3
MYO6	GMEB2
MYO6	TP53
MYO6	CREB1
MYO6	ETV1
MYO6	POU5F1
PKP3	CTCF
PKP3	ELF1
PKP3	PBX3
PKP3	MYC
PKP3	ATF3
PKP3	E2F6
PKP3	EGR1
PKP3	FOS
PKP3	FOSL1
PKP3	JUND
PKP3	MAX
PKP3	MXI1
PKP3	YY1
PKP3	ZBTB7A
PKP3	FOSL2
PKP3	AR
PKP3	STAT3
PKP3	E2F7
PKP3	KLF5
PKP3	SP1
PKP3	TP63
PKP3	HNF4A
PKP3	KLF9
TUFM	CTCF
TUFM	E2F1
TUFM	EGR1
TUFM	ELF1
TUFM	ELK1
TUFM	ERG
TUFM	ETS1
TUFM	GABPA
TUFM	MAX
TUFM	MYC
TUFM	PAX5
TUFM	RUNX1
TUFM	RUNX3
TUFM	TBP
TUFM	TP53
TUFM	VDR
TUFM	YY1
TUFM	CREB1
TUFM	KDM5B
TUFM	THAP1
TUFM	ZBTB7A
TUFM	FOXP2
TUFM	PGR
TUFM	SPDEF
TUFM	STAT3
TUFM	ELK4
TUFM	BARHL1
TUFM	GMEB1
TUFM	GMEB2
TUFM	RELA
TUFM	ZNF12
TUFM	ATF2
TUFM	NANOG
TUFM	SP4
TUFM	THAP11
TUFM	ZFP42
TUFM	ETV1
TUFM	MYOD1
TUFM	KLF4
TUFM	KLF5
TUFM	ELK3
